# Supplementary material for: Assuring Primary Healthcare Services to Vulnerable Children in a Disadvantaged Suburb of Rome Metropolitan City During the Pandemic: Responses to the Crisis
Source: Children (Basel). 2025 Mar 30;12(4):443. doi: 10.3390/children12040443 (PMC12025899; doi:10.3390/children12040443)
Supplement: Supplementary file 1 [file children-12-00443-s001.zip]

Archive with 1 entries (1 files):
- children-3504388-supplementary.pdf
